# Supplementary material for: Adaptation of a RAS pathway activation signature from FF to FFPE tissues in colorectal cancer
Source: BMC Med Genomics. 2016 Oct 19;9:65. doi: 10.1186/s12920-016-0225-2 (PMC5069826; doi:10.1186/s12920-016-0225-2)
Supplement: Additional file 1: — The 18 gene RAS scores, and KRAS/BRAF/NRAS mutation status for 54 CRC samples (15 “bad” samples are in bold; PC1: the first principal component; PC2: the second principal component; 1 = mutation present, 0 = mutation absent; * = score based on 16 genes) (XLSX 15 kb) [file 12920_2016_225_MOESM1_ESM.xlsx]

## Sheet: Sheet1
SampleID	Affy_FF score*	Affy_FFPE score	RNA-Acc_FFPE score	NanoS_FFPE score	rRNA_FFPE score	t-RNA_FFPE score	PC1	PC2	KRAS/BRAF mut
DS-33635	10.2848	4.11572	1.93707	9.08211	-0.666688	128.333	0.085446	-0.40751	0
DS-40199	9.85813	4.03078	2.98985	9.05239	-0.031649	926.306	-0.07788	0.156616	0
DS-44878	9.8607	4.40792	3.22052	9.50283	0.956636	250.5	0.118579	-0.08302	1
DS-47369	10.1894	4.25351	3.11322	9.21833	0.728977	225.102	0.136104	0.019021	0
DS-48055	10.1692	4.22901	2.77525	9.00906	0.493229	613.389	0.142466	0.06852	0
DS-48607	10.4156	4.31519	3.23587	9.45	0.890059	203.87	0.086279	-0.20231	1
DS-48764	9.91536	4.15219	2.15375	9.52628	-0.320668	112.009	-0.1379	0.01357	0
DS-48857	10.2302	4.44732	3.03384	9.15283	0.344956	216.648	0.156713	0.085684	1
DS-48893	10.2021	4.19418	2.68617	9.05633	0.303368	10604.3	-0.00206	0.166294	0
DS-49315	9.91464	4.22869	2.88093	9.17672	-1.06365	25289.9	0.033269	0.234233	0
DS-49639	9.85902	4.14978	2.52913	8.4175	-0.393313	10726	0.137659	0.142579	0
DS-49796	10.0284	4.58972	3.58007	9.49756	-19.4722	2615.84	0.120749	0.165627	1
DS-49826	10.4929	4.72227	3.55399	9.74133	0.11674	61.5093	0.132435	0.062024	1
DS-50687	10.4839	4.42919	3.18378	9.20222	-0.588706	2536.28	0.163581	0.007994	0
DS-50925	10.5452	4.61577	3.69975	9.63561	-5.31058	604.5	0.082844	0.183308	1
DS-51043	10.1717	4.53638	3.25869	9.5115	-4.80673	2039.27	0.146374	-0.1604	1
DS-51652	10.65	4.48352	3.07877	9.42572	-18.3045	118.046	0.140765	-0.26619	1
DS-51797	10.7257	4.74642	3.32189	9.84178	1.10547	101.796	0.038545	0.12338	1
DS-51803	10.4985	3.53323	0.612357	9.52033	-4.16103	47.4352	-0.1791	-0.10334	0
DS-51977	10.3693	4.48046	3.166	9.44983	-2.70038	591.537	0.162633	0.112595	1
DS-51982	10.4895	3.80145	2.39371	9.25317	-0.799026	575.898	-0.20517	0.012721	1
DS-51997	9.75647	4.14846	2.52692	8.89044	-3.42647	83.3333	-0.11187	0.014641	0
DS-52151	9.96156	4.29318	3.19333	9.09211	-3.27558	1017.69	0.129505	0.080942	0
DS-52210	10.2458	4.19289	2.55245	9.24411	-3.67636	278.704	0.04671	-0.00602	0
DS-52320	10.3745	4.54821	3.48395	9.54761	1.26435	1288.63	0.136402	0.157026	1
DS-52681	10.3849	3.42451	0.794103	9.52239	-10.7327	68.5	-0.20833	-0.06957	1
DS-52790	10.2657	4.1299	3.6488	9.5805	-1.70731	102.991	-0.14839	0.0889	1
DS-52838	10.1281	3.80501	1.7961	8.9895	-11.5208	91.6667	-0.15632	0.042852	0
DS-52853	10.3166	4.53326	3.28673	9.58972	1.03529	535.157	0.106381	0.145144	0
DS-53114	10.0905	3.61546	2.3368	9.43289	-1.03617	86.8426	-0.20812	-0.0155	0
DS-53191	9.57123	4.18412	2.7205	8.91928	-1.13815	266.565	0.119753	-0.03023	0
DS-53211	10.2387	4.57738	3.24952	9.22294	-0.184088	448.194	0.16644	-0.01672	1
DS-53453	9.90668	4.12823	2.22946	8.99844	-6.15892	183.38	0.024453	-0.2827	0
DS-54041	10.253	4.16894	3.14846	9.37789	-22.8497	62.6481	0.037238	0.049024	1
DS-54051	10.0633	4.40674	3.41091	9.18189	0.232624	120.667	0.053738	0.121106	1
DS-54129	10.0847	3.6856	2.31444	8.84783	-2.27861	650.102	-0.209	-0.00499	1
DS-54363	10.0602	4.10097	2.79813	9.15561	-0.591919	689.898	-0.14523	0.01779	1
DS-54503	9.63061	4.00915	2.14875	8.77372	0.737526	340.324	-0.04937	0.175332	0
DS-54564	10.3751	4.12481	2.67747	9.03678	-5.4311	207.352	-0.14133	-0.0565	0
DS-54589	9.87457	4.34957	3.29073	9.14861	0.484726	547.306	0.105847	0.149672	0
DS-54783	10.1125	4.26804	2.51774	9.16272	-0.025046	597.63	-0.13043	0.106035	0
DS-56293	9.66987	3.05707	1.98373	9.17639	-1.75613	422.88	-0.20713	-0.0556	0
DS-56326	10.3421	4.58779	3.11397	9.37994	0.74249	374.278	0.119743	0.027733	1
DS-56376	10.4802	4.50962	3.23314	9.37711	-13.0069	644.426	0.137998	0.041754	0
DS-56858	10.1007	4.37872	2.77009	9.22394	-12.3477	345.343	0.168638	-0.12239	1
DS-56963	10.4391	4.46053	2.39073	9.322	0.11981	478.389	0.103755	-0.33079	1
DS-58258	9.80936	4.27711	3.17016	9.20261	-1.50508	634.009	-0.01606	0.042336	0
DS-58341	10.3488	4.32237	2.7912	9.36761	0.866866	834.981	0.119543	-0.12938	1
DS-60252	10.6272	3.59831	2.16562	9.74217	-6.16371	298.676	-0.17359	-0.04221	1
DS-60296	10.5562	3.49259	3.22217	9.54239	-0.718718	368.694	-0.20465	-0.04266	1
DS-60353	10.3205	4.76518	3.44661	9.51467	-4.4971	697.694	0.186748	-0.14006	1
DS-67955	10.6371	4.9543	3.4551	9.73722	1.38803	797.815	0.154456	0.119151	1
DS-67980	9.99048	4.42661	3.12281	9.17906	-1.73214	1212.44	0.181021	-0.02379	0
DS-70294	9.46781	4.16198	2.82775	8.84083	0.109233	1529.22	0.056192	0.160981	0
